# Supplementary material for: Preoperative dynamic breast magnetic resonance imaging kinetic features using computer-aided diagnosis: Association with survival outcome and tumor aggressiveness in patients with invasive breast cancer
Source: PLoS One. 2018 Apr 12;13(4):e0195756. doi: 10.1371/journal.pone.0195756 (PMC5896992; doi:10.1371/journal.pone.0195756)
Supplement: S1 Dataset — (XLS) [file pone.0195756.s001.xls]

## Sheet: Final 1.5T
ID	MR-OP interval	Age	op method 1=BCS 2=TM	stage	T stage	N stage	stage	pathologic type 1. IDC 2. ILC 3. mucinous 4. others	MR indication 1. preop 2. NAC 3. post ex	tumor size	shape 1=oval 2=round 3=irregular	margin 1=circumscribed 2=not circumscribed (irregular/spic)	internal enhancement 1=homogeneous 2=heterogeneous 3=rim 4=dark internal septations	Bloom-Richardson grade	ER 1=positive 2=negative	PR 1=positive 2=negative	p53 1=postive 2=negative	HER2 1=positive 2=negative	molecular subtype 1=luminal 2=HER2 enrished 3=triple negative	Ki67 1>14% 2<14%	endolymphatic tumor emboli 1=postive 2=negative	EIC 1=positive 2=negative	recurrence 0=recurrence free 1=recurrence	site of recurrence 1=local 2= regional 3=distant 4=contralateral breast	f/u period or time interval to recurrence	death 0= no 1=yes	time interval to death	adjuvant chemotherapy 0 =no 1=yes	adjuvant radiation therapy 0=no 1=yes	adjuvant endocrine therapy 0=no 1=yes	MR 1=mass 2=nonmass	curve peak (%)	medium	rapid	persistent	plateau	washout	surgical margin status 1. negative 2. close or positive
1	2	51	1	T1 N1	1	1	2	1	1	1.2	2	2	3	1	1	1	2	2	1	2	2	2	0		66			1	1	1	1	208	7	93	0.2	15	85	1
2	2	39	2	T3 N1	3	1	3	2	1	6.8	3	2	2	2	1	1	2	2	1	2	2	2	0		66			1	1	1	1	240	0.1	100	44	53	3	1
3	2	46	1	T1 N1	1	1	2	1	1	1.9	2	2	2	2	1	1	2	2	1	2	2	2	0		65			1	1	1	1	238	0	100	0	0	100	1
4	5	46	1	T2 N1	2	1	2	1	1	3	3	2	2	1	1	1	2	2	1	2	2	1	0		67			1	1	1	1	262	0	100	8	61	31	1
5	10	52	2	T1 N0	1	0	1	1	1	1.5	1	2	1	1	1	1	2	2	1	2	2	2	0		64			1	1	1	1	224	0	100	0.3	18	82	2
6	15	67	1	T2 N1	2	1	2	4	1	2.5	3	2	2	2	1	1	1	2	1	1	1	2	0		63			1	1	1	1	259	0	100	24	68	8	1
7	2	58	1	T1 N0	1	0	1	1	1	1.8	3	2	2	1	1	1	2	2	1	2	2	2	0		60			0	1	1	1	124	0	100	84	16	0	1
8	5	52	1	T2 N2	2	2	3	1	1	3.5	3	2	3	2	1	1	2	2	1	1	1	2	0		59			1	1	1	1	186	24	76	14	53	33	2
9	10	43	2	T2 N0	2	0	2	1	1	5	3	1	3	3	2	2	1	2	3	1	1	2	1	3	11	1	16	1	1	0	1	305	0	100	4	33	64	2
10	7	53	1	T2 N1	2	1	2	1	1	2.1	2	2	1	3	2	2	2	2	3	1	2	2	0		68			1	1	0	1	227	4	96	2	15	83	1
11	5	65	1	T2 N1	2	1	2	1	1	2.4	3	2	2	3	2	2	1	1	2	1	2	2	0		61			1	1	0	1	210	11	89	7	25	68	1
12	5	31	1	T1 N0	1	0	1	1	1	1.6	3	2	2	3	2	2	1	2	3	1	2	2	0		57			1	1	0	1	172	7	93	46	43	11	1
13	14	49	1	T1 N0	1	0	1	1	1	1.5	3	2	2	1	1	1	2	2	1	2	1	2	0		68			0	1	1	1	559	0	100	0.1	11	88	2
14	7	40	1	T1 N0	1	0	1	1	1	1	1	2	2	1	1	1	2	2	1	1	1	2	0		72			0	1	1	1	193	5	95	1	19	81	2
15	4	65	1	T2 N0	2	0	2	1	1	2.4	2	2	2	3	2	2	2	1	2	1	2	2	0		72			1	1	0	1	200	23	77	58	39	3	1
16	10	50	1	T2 N0	2	0	2	1	1	4	3	1	2	2	1	1	2	2	1	2	1	2	0		68			1	1	1	1	219	1	99	11	46	43	2
17	7	63	1	T1 N0	1	0	1	1	1	1.7	3	2	2	1	1	1	2	2	1	2	2	2	0		66			0	1	1	1	176	13	87	52	33	15	1
18	10	33	1	T2 N1	2	1	2	1	1	3.1	1	2	1	3	1	1	2	1	1	1	1	2	1	1	60	0	60	1	1	1	1	397	0	100	0.5	50	49	1
19	7	66	1	T1 N0	1	0	1	1	1	0.5	3	2	2	1	1	1	2	2	1	2	2	2	0		59			0	1	1	1	140	4	96	81	19	0	1
20	9	55	1	T2 N0	2	0	2	1	1	3	1	2	1	3	2	2	1	1	2	1	2	2	0		70			1	1	0	1	327	0	100	11	55	34	1
21	7	54	1	T1 N0	1	0	1	1	1	1.8	2	1	2	3	2	2	2	2	3	1	2	2	0		71			1	1	0	1	202	4	96	3	37	59	2
22	11	48	2	T2 N1	2	1	2	1	1	4.1	3	2	2	2	1	1	2	2	1	1	1	2	0		68			1	0	1	1	268	0	100	2	24	74	1
23	19	46	1	T1 N0	1	0	1	1	1	1.5	3	2	2	1	1	1	2	2	1	1	2	2	0		69			0	1	1	1	185	0	100	5	29	66	1
24	11	40	1	T1 N0	1	0	1	1	1	1.5	3	2	3	1	1	1	2	2	1	2	2	1	0		68			0	1	1	1	243	6	94	39	48	13	1
25	8	48	1	T1 N0	1	0	1	1	1	0.9	3	2	2	3	1	1	2	1	1	1	2	1	0		66			0	1	1	1	240	0	100	3	39	58	1
26	12	46	1	T1 N0	1	0	1	4	1	1.5	3	2	2	3	2	2	1	2	3	1	2	2	0		43			1	1	0	1	242	0	100	6	17	77	1
27	18	63	1	T2 N0	2	0	2	1	1	4	3	2	2	3	2	1	2	2	1	1	2	2	1	4	16	0	69	1	1	1	1	151	24	76	42	53	4	1
28	15	34	1	T2 N3	2	3	3	1	1	2.1	3	2	2	3	2	2	2	2	3	1	1	2	0		59			1	1	0	1	308	0	100	1	24	74	2
29	16	39	1	T1 N0	1	0	1	1	1	0.6	3	2	2	1	1	1	2	2	1	2	2	2	0		61			0	1	1	1	152	51	49	40	52	8	1
30	6	52	1	T1 N1	1	1	2	1	1	2	3	2	2	1	1	1	2	1	1	1	1	2	0		14			1	1	1	1	261	0	100	1	19	80	1
31	5	50	1	T1 N0	1	0	1	4	1	0.6	1	2	2	1	1	1	2	2	1	2	2	2	0		60			0	1	1	1	250	0	100	5	46	49	1
32	3	58	1	T1 N0	1	0	1	1	1	1.9	3	2	2	3	1	1	2	1	1	1	2	2	0		60			1	1	1	1	333	0	100	23	77	0	2
33	2	73	1	T2 N0	2	0	2	1	1	2.2	1	2	2	1	1	1	2	2	1	2	2	2	0		60			0	1	1	1	198	40	60	35	38	27	2
34	19	39	1	T1 N0	1	0	1	1	1	1.1	2	2	1	3	2	2	1	1	2	1	2	2	0		71			1	1	0	1	191	0	100	1	21	78	1
35	14	70	1	T2 N0	2	0	2	3	1	2.3	3	2	2	1	1	1	2	2	1	1	2	2	0		59			0	1	1	1	224	14	86	71	24	5	1
36	17	54	1	T1 N0	1	0	1	1	1	3	1	1	2	1	1	1	2	2	1	1	2	1	0		62			1	1	1	1	177	0	100	46	40	14	1
37	6	43	1	T1 N1	1	1	2	1	1		3	2	3	2	1	1	2	2	1	1	1	1	0		58			1	1	1	1	197	0	100	17	79	3	2
38	20	53	1	T1 N1	1	1	2	1	1	1.4	1	2	1	2	1	1	2	2	1	1	2	2	0		65			1	1	1	1	213	0	100	16	40	44	1
39	11	49	1	T2 N2	2	2	3	1	1	3.5	3	2	3	3	2	2	2	2	3	1	1	2	0		68			1	1	0	1	228	0.07	100	9	70	22	2
40	4	36	1	T1 N0	1	0	1	1	1	1.8	3	2	2	1	1	1	2	2	1	2	2	2	0		60			1	1	1	1	266	0	100	0.09	9	91	1
41	10	58	1	T1 N0	1	0	1	1	1	0.8	2	2	2	1	1	1	2	2	1	2	1	1	0		60			0	1	1	1	146	51	49	62	34	3	2
42	3	51	1	T1 N1	1	1	2	1	1	1.8	3	2	2	3	2	2	1	1	2	1	1	1	0		68			1	1	0	1	278	0	100	8	59	33	2
43	10	48	1	T2 N1	2	1	2	1	1	2.3	1	2	3	2	2	1	1	1	1	1	2	2	0		66			1	1	1	1	140	2	98	23	77	1	1
44	3	53	1	T2 N1	2	1	2	1	1	2.2	3	2	1	2	1	1	2	2	1	2	1	2	0		67			1	1	1	1	271	0	100	2	41	57	1
45	13	48	1	T1 N0	1	0	1	2	1	1.4	3	2	2	2	1	1	2	2	1	1	2	2	0		65			1	1	1	1	149	24	76	87	13	0	1
46	9	51	1	T3 N3	3	3	3	4	1	7	3	2	2	3	1	1	2	2	1	1	1	2	1	1	9	0	47	1	0	0	1	233	0.3	100	17	61	22	2
47	9	77	1	T2 N1	2	1	2	1	1	2.5	3	2	2	2	1	1	2	2	1	1	1	2	0		60			1	1	1	1	256	2	98	35	54	11	1
48	15	66	1	T1 N2	1	2	3	1	1	1.4	3	2	2	2	2	2	2	2	3	1	1	2	0		59			1	1	0	1	204	1	99	26	47	27	1
49	22	57	2	T1 N3	1	3	3	1	1	1.2	3	2	2	2	2	2	1	2	3	2	1	2	1	3	38	0	72	1	1	0	1	132	69	31	97	3	0	1
50	4	44	1	T1 N0	1	0	1	1	1	1.5	1	2	2	2	1	1	2	2	1	2	1	2	0		60			0	1	1	1	473	0	100	3	30	67	1
51	22	40	1	T2 N0	2	0	2	1	1	3	3	2	2	2	1	1	1	1	1	1	2	1	0		71			1	1	1	1	224	0	100	9	58	33	1
52	3	48	1	T1 N0	1	0	1	1	1	1.3	3	2	2	1	1	1	2	2	1	2	2	2	0		68			1	1	1	1	130	38	62	89	11	0.3	1
53	22	67	1	T2 N0	2	0	2	1	1	3.5	1	1	2	3	2	2	2	1	2	1	2	2	0		65			1	1	0	1	300	0	100	3	35	61	2
54	5	64	1	T1 N0	1	0	1	1	1	1.4	1	2	3	2	1	2	2	2	1	2	2	2	0		62			0	1	1	1	185	0.1	100	1	41	58	1
55	7	60	2	T1 N1	1	1	2	1	1	0.7	3	2	1	2	1	1	2	1	1	2	2	1	0		63			1	0	1	1	180	68	32	53	40	7	1
56	22	56	1	T1 N0	1	0	1	1	1	1.6	3	2	2	3	1	1	2	2	1	2	1	2	0		71			1	1	1	1	145	0	100	21	77	3	1
57	15	41	1	T1 N1	1	1	2	1	1	1.8	1	1	2	1	1	1	2	2	1	1	2	2	0		67			1	1	1	1	386	0	100	4	35	61	2
58	9	80	2	T2 N1	2	1	2	4	1	4.6	3	1	2	1	1	1	2	2	1	1	1	2	0		69			0	0	1	1	222	39	61	17	39	45	1
59	5	59	1	T1 N0	1	0	1	1	1	1.5	1	2	2	3	2	2	1	2	3	1	2	2	1	1	17	0	69	1	0	0	1	281	0	100	0.5	23	77	1
60	4	57	1	T1 N0	1	0	1	1	1	0.7	1	2	2	1	1	1	2	2	1	2	2	2	0		68			0	1	1	1	232	0	100	18	64	18	1
61	6	52	1	T1 N1	1	1	2	1	1	1.9	3	2	2	3	2	2	1	1	2	2	2	2	0		30			1	1	0	1	447	0	100	3	20	76	2
62	6	46	2	T1 N2	1	2	3	1	1	1.8	3	2	2	1	1	1	2	2	1	2	1	1	0		65			1	1	1	1	245	9	91	57	38	5	1
63	19	55	1	T2 N1	2	1	2	1	1	2.5	3	2	3	2	1	1	1	2	1	1	1	2	1	3	58	0	71	1	1	1	1	387	0	100	21	44	35	1
64	22	48	2	T1 N0	1	0	1	1	1	1	2	2	2	2	2	2	2	2	3	2	2	1	1	2	59	0	71	1	0	0	1	220	0	100	0.4	50	50	2
65	19	48	2	T3 N3	3	3	3	1	1	5.1	3	2	2	1	1	2	2	2	1	2	1	1	0		67			1	1	1	1	335	0	100	13	56	31	1
66	17	65	1	T1 N0	1	0	1	1	1	1.7	2	2	1	1	1	1	2	2	1	2	2	2	0		56			0	1	1	1	281	0	100	1	51	48	2
67	21	44	1	T1 N0	1	0	1	1	1	1.7	2	2	3	3	2	2	1	2	3	1	2	2	1	3	45	0	69	1	1	0	1	245	0	100	6	53	41	1
68	14	53	1	T1 N0	1	0	1	1	1	1.7	1	2	1	3	1	2	2	1	1	1	2	2	0		63			1	1	1	1	156	0	100	31	53	16	1
69	10	38	1	T1 N0	1	0	1	1	1	0.6	1	2	2	3	2	2	2	2	3	1	2	1	0		61			1	1	0	1	235	5	95	6	40	54	2
70	5	57	1	T1 N0	1	0	1	1	1	1.2	3	2	2	1	1	1	2	2	1	1	2	2	0		60			0	1	1	1	92	13	88	33	64	3	1
71	6	50	1	T1 N0	1	0	1	1	1	1.8	1	2	3	3	2	2	1	1	2	1	2	1	0		60			1	1	0	1	322	0	100	6	37	56	2
72	15	56	1	T2 N0	2	0	2	1	1	3.5	3	2	2	3	1	2	1	1	1	1	1	2	0		66			1	1	1	1	216	1	99	14	58	28	1
73	13	74	2	T2 N0	2	0	2	1	1	2.5	3	2	2	2	1	1	2	2	1	1	2	2	0		59			0	0	1	1	271	25	75	19	47	34	1
74	17	59	1	T1 N1	1	1	2	1	1	1.5	3	2	2	2	1	1	1	2	1	1	1	2	0		67			1	1	1	1	259	9	91	31	31	38	1
75	9	59	1	T1 N0	1	0	1	1	1	0.7	2	2	2	1	1	1	2	2	1	2	2	2	0		7			0	1	1	1	202	1	99	0.5	30	69	1
76	11	49	2	T1 N1	1	1	2	1	1	2	3	2	2	3	2	2	2	1	2	1	1	1	0		72			1	0	0	1	315	0	100	3	23	74	1
77	14	57	1	T2 N2	2	2	3	1	1	3.5	1	2	2	3	2	2	2	1	2	1	2	2	0		64			1	1	0	1	331	2	98	56	30	15	2
78	13	56	1	T1 N0	1	0	1	1	1	1.2	2	2	3	1	1	1	2	2	1	1	1	2	0		13			0	1	1	1	201	0	100	26	61	13	1
79	9	50	1	T1 N0	1	0	1	1	1	1.1	3	2	2	1	1	1	2	2	1	2	2	1	0		68			0	1	1	1	175	0.5	100	6	63	31	1
80	12	36	1	T1 N0	1	0	1	1	1	1.8	3	2	2	2	1	1	2	2	1	1	2	2	0		69			1	1	1	1	183	5	95	3	40	57	1
81	9	52	1	T1 N0	1	0	1	4	1	2.1	2	1	3	2	1	1	2	2	1	1	2	2	0		63			1	1	1	1	212	5	95	17	54	29	1
82	4	63	2	T2 N1	2	1	2	1	1	4.8	3	2	2	2	2	2	1	1	2	1	1	1	0		5			1	0	0	1	273	0	100	11	59	31	1
83	20	49	1	T1 N0	1	0	1	1	1	1.1	3	2	3	1	1	1	2	2	1	1	2	2	0		65			1	1	1	1	207	0.1	100	4	54	42	1
84	20	52	1	T1 N0	1	0	1	1	1	1.1	1	2	2	1	1	1	2	2	1	2	2	2	0		60			1	1	1	1	130	63	37	3	33	64	1
85	11	50	1	T1 N1	1	1	2	1	1	1.2	2	2	3	2	1	1	2	2	1	2	1	2	0		63			1	1	1	1	203	0	100	4	42	54	1
86	8	71	2	T1 N1	1	1	2	1	1	2	2	2	2	2	1	2	2	2	1	1	1	2	0		70			0	0	1	1	231	0	100	11	76	14	1
87	19	44	2	T2 N0	2	0	2	2	1	3.2	3	2	2	1	1	1	2	2	1	2	2	2	0		66			1	0	1	1	412	0	100	2	61	37	1
88	10	52	1	T1 N1	1	1	2	1	1	2	1	2	2	1	1	1	1	2	1	1	2	2	0		67			1	1	1	1	208	7	93	24	60	16	1
89	7	41	1	T1 N0	1	0	1	1	1	1.8	3	2	2	3	2	2	1	2	3	1	2	2	0		59			1	1	0	1	301	0	100	27	71	1	2
90	15	66	2	T2 N1	2	1	2	1	1	2.6	3	2	2	2	2	2	2	2	3	1	1	1	1	2	26	0	64	0	1	0	1	559	0.3	100	50	41	9	1
91	8	41	1	T1 N0	1	0	1	1	1	1.5	1	2	1	2	1	1	2	2	1	1	2	2	0		63			1	1	1	1	334	0.1	100	4	23	73	1
92	34	40	2	T2 N1	2	1	2	1	1	2.4	3	2	2	3	1	1	1	1	1	1	1	1	0		24			1	0	0	1	308	0	100	5	41	54	1
93	8	47	1	T1 N0	1	0	1	4	1	1	3	2	2	2	2	2	1	2	3	2	2	2	0		60			1	1	1	1	223	0.2	100	10	57	33	1
94	17	40	1	T2 N0	2	0	2	1	1	1.6	2	1	2	3	1	1	2	1	1	1	1	2	0		69			1	1	1	1	152	6	94	50	49	1	1
95	7	57	1	T2 N0	2	0	2	1	1	2.5	3	2	2	1	1	1	2	2	1	2	2	2	0		59			1	1	1	1	138	0	100	51	49	0	2
96	3	44	1	T1 N0	1	0	1	1	1	1.2	3	2	2	1	1	1	1	2	1	1	2	1	0		65			0	1	0	1	306	0.3	100	23	54	23	2
97	2	75	1	T1 N0	1	0	1	3	1	1.3	1	1	2	1	1	1	2	2	1	2	2	2	0		60			0	1	1	1	221	9	91	100	0	0	2
98	2	64	1	T2 N1	2	1	2	1	1	2.8	3	2	2	2	1	1	2	2	1	1	1	2	0		68			1	1	1	1	349	0.3	100	39	46	15	2
99	7	40	1	T2 N0	2	0	2	1	1	2.4	3	2	1	2	1	1	2	2	1	2	2	2	0		67			1	1	1	1	230	0	100	0	10	90	1
100	17	44	1	T1 N0	1	0	1	1	1	0.8	1	2	1	1	1	1	2	2	1	1	2	2	0		38			0	1	1	1	119	39	61	59	36	5	1
101	10	57	1	T1 N0	1	0	1	1	1	2	2	1	1	3	2	2	2	1	2	1	2	2	0		67			1	1	0	1	298	0	100	2	18	80	2
102	6	51	1	T1 N0	1	0	1	1	1	1.4	2	2	1	3	2	2	1	2	3	1	1	2	0		60			1	1	0	1	283	0	100	2	39	60	2
103	1	44	1	T1 N0	1	0	1	1	1	0.9	1	1	1	1	1	1	1	2	1	1	1	2	0		66			0	1	1	1	178	4	96	2	36	62	1
104	2	48	2	T2 N1	2	1	2	1	1		3	2	2	2	1	1	1	2	1	1	2	2	0		64			1	1	1	1	493	0	100	1	18	82	1
105	9	33	2	T2 N0	2	0	2	1	1		1	1	1	2	1	1	2	2	1	2	1	2	1	2	33	0	69	1	0	1	1	400	7	93	13	42	45	1
106	27	61	1	T2 N2	2	2	3	1	1		3	2	2	1	1	1	2	2	1	1	2	2	0		7			1	0	0	1	222	10	90	27	30	43	1
107	50	52	1	T2 N2	2	2	3	1	1		3	1	2	3	2	2	1	2	3	1	2	2	0		59			1	1	0	1	147	4	96	47	52	1	1
108	11	45	1	T2 N0	2	0	2	1	1		3	2	2	1	2	2	1	2	3	1	2	2	0		67			1	1	0	1	303	0	100	2	36	62	1
109	16	54	2	T2 N0	2	0	2	1	1		3	2	2	2	1	1	1	2	1	1	2	2	0		66			1	0	1	1	326	0.5	100	2	51	47	1
110	42	38	2	T1 N0	1	0	1	4	1		3	2	2	2	1	1	2	2	1	1	1	1	0		59			0	0	1	1	136	74	26	10	62	28	1
111	30	65	2	T1 N0	1	0	1	1	1		3	2	2	2	2	2	2	2	3	1	1	1	0		59			1	0	0	1	248	0	100	33	52	15	1
112	8	58	1	T1 N0	1	0	1	1	1		3	2	2	1	1	1	2	2	1	2	2	2	0		57			0	1	1	1	266	1	99	4	46	50	1
113	7	44	1	T1 N0	1	0	1	1	1		3	2	2	1	1	1	2	2	1	2	2	2	0		21			1	1	1	1	268	0.09	100	6	44	50	1
114	20	41	1	T1 N1	1	1	2	1	1		3	2	2	1	1	1	2	2	1	2	1	2	0		64			1	1	1	1	206	0	100	26	68	7	1
115	13	57	1	T2 N0	2	0	2	1	1		3	2	3	2	1	2	2	2	1	2	2	2	1	3	33	0	48	1	1	1	1	498	3	97	27	50	23	1
116	8	73	1	T1 N0	1	0	1	1	1		3	2	2	1	1	1	2	2	1	2	2	2	0		16			0	1	1	1	182	15	85	21	20	60	1
117	22	57	1	T1 N3	1	3	3	1	1		3	2	2	1	1	1	2	2	1	2	1	1	1	3	43	0	69	1	1	1	1	305	0	100	4	63	32	1
118	37	61	1	T2 N1	2	1	2	1	1		3	2	2	2	1	1	2	2	1	1	1	2	0		58			1	1	1	1	219	10	90	10	46	44	2
119	26	48	2	T1 N0	1	0	1	1	1		3	2	2	3	2	2	1	1	2	1	1	2	0		62			1	0	0	1	296	0	100	2	22	76	1
120	21	53	2	T1 N0	1	0	1	1	1		3	2	1	1	1	1	1	2	1	2	2	2	0		62			0	0	1	1	195	2	98	24	65	11	1
121	23	45	1	T2 N0	2	0	2	1	1		3	2	2	2	2	2	1	1	2	1	2	2	0		61			1	1	0	1	177	48	52	31	52	18	1
122	17	45	1	T1 N1	1	1	2	1	1		3	2	2	2	1	1	2	2	1	1	1	2	0		66			1	1	1	1	308	0	100	2	46	52	1
123	3	50	1	T1 N2	1	2	3	1	1		3	2	2	3	2	2	1	2	3	1	1	2	0		60			1	1	0	1	207	0	100	3	30	67	1
124	7	49	1	T1 N2	1	2	3	1	1		3	2	2	3	1	1	2	2	1	1	1	2	0		52			1	1	1	1	166	0.5	100	33	65	1	1
125	11	41	1	T2 N0	2	0	2	1	1		3	2	3	2	1	1	2	1	1	1	1	2	0		35			1	1	1	1	779	0.3	100	11	43	46	2
126	2	59	1	T1 N0	1	0	1	1	1		3	2	2	2	2	2	1	1	2	1	2	1	0		60			1	1	0	1	204	0	100	7	51	42	1
127	18	50	1	T1 N0	1	0	1	1	1		3	2	2	2	1	1	2	2	1	1	1	1	0		20			1	1	1	1	264	0	100	65	35	0	1
128	15	51	1	T2 N2	2	2	3	2	1		3	2	2	1	1	1	2	2	1	2	2	2	0		67			1	1	1	1	394	0.5	100	20	38	42	1
129	22	44	1	T2 N0	2	0	2	1	1		3	2	2	3	2	2	1	1	2	1	2	2	0		38			1	1	0	1	259	1	99	3	20	77	1
130	20	44	1	T1 N0	1	0	1	1	1		2	2	2	2	1	1	1	2	1	1	1	1	0		67			1	1	1	1	201	4	96	23	51	26	1
131	15	77	1	T1 N0	1	0	1	1	1		3	2	2	2	1	1	2	2	1	2	2	2	0		16			0	1	1	1	407	0	100	5	28	66	1
132	15	44	1	T1 N0	1	0	1	1	1		1	2	2	1	1	1	1	2	1	2	2	2	0		57			0	1	1	1	238	0	100	0	71	29	1
133	26	65	2	T2 N3	2	3	3	1	1		3	2	3	3	1	1	1	1	1	1	1	1	0		65			1	1	1	1	290	0.1	100	51	29	20	1
134	6	53	1	T1 N1	1	1	2	1	1		3	2	2	2	1	1	1	2	1	2	2	2	0		65			1	1	1	1	225	9	91	17	48	36	1
135	14	77	1	T2 N0	2	0	2	1	1		3	2	3	2	2	2	1	1	2	1	2	2	0		17			1	1	0	1	328	0.1	100	27	50	23	1
136	11	52	1	T1 N0	1	0	1	1	1		1	2	3	2	1	1	2	2	1	2	2	2	0		60			0	1	1	1	78	100	0	100	0	0	2
137	18	42	1	T1 N0	1	0	1	1	1		3	2	2	2	1	1	1	2	1	2	2	1	0		59			1	1	1	1	222	0.1	100	13	51	36	1
138	18	46	1	T1 N0	1	0	1	1	1		1	2	2	2	1	2	2	1	1	2	1	1	0		60			1	1	1	1	194	0	100	17	44	39	1
139	13	48	1	T1 N1	1	1	2	1	1		3	2	2	2	1	1	1	2	1	2	2	2	0		57			1	1	1	1	285	0.08	100	13	63	24	1
140	11	62	1	T1 N0	1	0	1	1	1		1	2	1	2	1	1	2	2	1	2	2	2	0		60			0	1	1	1	242	0	100	2	20	78	1
141	3	26	1	T1 N0	1	0	1	1	1		2	1	3	2	2	2	2	2	3	1	2	2	1	4	57	0	66	1	1	0	1	271	0.07	100	24	44	32	1
142	6	52	2	T1 N0	1	0	1	1	1		3	2	1	3	2	2	1	1	2	1	2	2	0		61			1	0	0	1	181	0.2	100	6	34	60	1
143	3	69	2	T2 N1	2	1	2	1	1		2	1	2	2	1	1	2	2	1	2	2	2	0		55			0	0	1	1	265	34	66	39	29	32	2
144	23	40	2	T2 N2	2	2	3	1	1		3	2	2	3	1	2	2	1	1	1	1	1	0		67			1	1	1	1	227	0	100	20	52	27	1
145	17	57	1	T2 N1	2	1	2	1	1		2	1	3	3	2	2	2	1	2	1	2	2	0		63			1	1	0	1	166	28	72	4	19	77	1
146	17	45	1	T1 N0	1	0	1	1	1		3	2	1	2	1	1	2	2	1	2	2	1	0		59			1	1	1	1	257	0.1	100	0.1	20	79	1
147	24	41	1	T1 N0	1	0	1	1	1		3	2	1	3	2	2	1	2	3	1	2	2	0		59			1	1	0	1	201	7	93	20	45	35	1
148	15	56	1	T1 N1	1	1	2	1	1		2	2	2	2	1	1	2	2	1	2	2	2	0		66			1	1	1	1	121	58	42	100	0.2	0	1
149	21	48	1	T1 N0	1	0	1	1	1		1	2	2	2	1	1	2	2	1	1	2	2	0		62			1	1	1	1	425	0.3	100	3	14	83	1
150	7	69	1	T1 N0	1	0	1	1	1		3	2	2	2	1	1	2	2	1	1	1	1	0		58			0	1	1	1	283	0	100	4	22	74	1
151	21	47	1	T1 N0	1	0	1	4	1		2	1	2	1	2	2	1	2	3	2	2	2	0		60			1	1	0	1	164	2	98	33	58	9	1
152	14	52	1	T2 N0	2	0	2	2	1		3	2	3	1	1	1	2	2	1	2	2	2	0		65			1	1	1	1	305	0.08	100	16	54	30	1
153	21	46	1	T2 N0	2	0	2	2	1		3	2	2	2	1	1	2	2	1	2	1	2	0		67			1	1	1	1	249	0.09	100	8	58	33	1
154	10	55	2	T2 N1	2	1	2	1	1		3	2	2	2	1	1	2	2	1	1	2	2	0		63			1	0	1	1	355	16	84	12	24	64	1
155	28	28	1	T2 N0	2	0	2	1	1		2	1	2	3	2	2	1	2	3	1	2	2	0		65			1	1	0	1	566	5	95	15	67	18	2
156	10	53	1	T2 N1	2	1	2	1	1		3	2	2	3	1	1	2	1	1	1	2	2	0		65			1	1	1	1	421	0	100	3	28	69	1
157	19	53	2	T2 N0	2	0	2	1	1		3	2	2	3	2	2	1	2	3	1	2	1	0		60			1	0	0	1	245	0	100	0.5	16	83	1
158	10	45	1	T1 N1	1	1	2	1	1		1	1	1	2	2	2	1	1	2	1	1	2	0		60			1	1	0	1	233	0	100	0	52	48	2
159	26	45	1	T1 N0	1	0	1	1	1		3	2	2	1	1	1	2	2	1	2	2	2	0		62			0	1	1	1	189	1	99	41	55	5	1
160	9	48	1	T2 N0	2	0	2	1	1		3	2	2	2	1	1	1	2	1	1	2	2	0		60			1	1	1	1	467	0	100	4	37	59	1
161	9	32	1	T1 N1	1	1	2	1	1		2	2	2	2	1	1	2	2	1	2	1	2	0		66			1	1	1	1	174	7	93	0	7	93	2
162	6	44	2	T1 N0	1	0	1	1	1		3	2	2	1	1	1	2	2	1	2	2	2	0		60			0	0	1	1	194	0	100	13	60	27	1
163	5	49	1	T1 N1	1	1	2	1	1		3	2	2	2	1	1	2	2	1	1	2	2	0		57			1	1	1	1	286	2	98	6	33	62	2
164	16	38	1	T1 N2	1	2	3	1	1		2	1	1	2	1	1	1	2	1	1	1	2	0		64			1	1	1	1	155	8	92	80	20	0	2
165	23	76	2	T2 N3	2	3	3	2	1		3	2	2	1	1	1	2	2	1	2	2	2	1	3	44	0	67	0	1	1	1	362	2	98	15	42	43	2
166	22	64	1	T2 N0	2	0	2	1	1		2	1	2	1	1	1	2	2	1	2	2	2	0		59			1	1	1	1	286	0	100	35	44	20	1
167	20	44	1	T2 N0	2	0	2	1	1		3	2	2	1	1	1	1	2	1	1	2	2	0		65			1	1	1	1	217	5	95	16	53	31	1
168	17	31	2	T1 N0	1	0	1	1	1		3	2	2	3	2	2	1	2	3	1	2	2	1	1	37	0	66	1	0	0	1	237	0	100	30	45	25	2
169	4	51	1	T1 N0	1	0	1	1	1		3	2	2	2	2	2	1	2	3	1	2	2	1	3	28	0	53	1	1	0	1	200	1	99	10	50	40	1
170	5	61	1	T1 N0	1	0	1	1	1		2	2	2	2	1	2	2	2	1	2	1	2	0		58			0	1	1	1	172	0	100	12	78	10	1
171	4	54	1	T1 N0	1	0	1	4	1		3	2	2	1	1	2	1	2	1	1	2	2	0		60			0	1	0	1	265	0.06	100	15	70	15	1
172	4	52	1	T1 N1	1	1	2	1	1		3	2	2	3	2	2	1	2	3	1	2	2	0		60			1	1	0	1	316	0.1	100	31	47	22	1
173	16	35	1	T2 N0	2	0	2	1	1		3	1	2	2	2	2	2	1	2	1	2	2	0		61			1	1	0	1	340	3	97	17	43	41	1
174	36	36	2	T2 N0	2	0	2	2	1		3	2	2	1	1	1	2	2	1	2	2	2	0		66			1	0	1	1	223	0	100	3	74	23	2
175	14	47	1	T1 N0	1	0	1	1	1		3	2	2	3	2	2	1	2	3	1	2	2	0		59			1	1	0	1	378	0.06	100	42	41	17	1
176	11	41	1	T1 N1	1	1	2	1	1		3	2	2	3	2	2	1	2	3	1	2	1	0		67			1	1	0	1	184	17	83	29	45	26	1
177	17	42	1	T1 N0	1	0	1	1	1		1	1	1	2	1	1	1	2	1	1	2	1	0		60			1	1	1	1	179	0	100	13	81	6	2
178	28	45	2	T3 N1	3	1	3	1	1		3	2	2	2	1	1	2	2	1	1	1	2	0		9			1	1	1	1	304	0	100	11	62	27	2
179	27	54	1	T1 N0	1	0	1	1	1		3	2	2	2	1	2	1	2	1	1	2	2	0		61			1	1	1	1	281	0	100	0	10	90	1
180	16	40	1	T2 N0	2	0	2	1	1		3	2	2	1	1	1	2	2	1	2	2	1	0		66			1	1	1	1	563	0	100	1	20	79	1
181	15	74	2	T2 N1	2	1	2	1	1		3	2	3	2	1	1	2	2	1	2	2	2	0		20			1	0	1	1	986	8	92	18	28	54	1
182	21	53	1	T1 N0	1	0	1	1	1		3	2	2	2	1	2	2	1	1	1	2	2	0		66			1	1	1	1	77	99	1	79	20	1	2
183	28	44	1	T2 N2	2	2	3	1	1		3	2	2	3	1	1	2	2	1	1	2	2	0		66			1	1	1	1	260	0	100	2	35	63	1
184	6	55	1	T1 N1	1	1	2	1	1		3	2	2	1	1	1	2	2	1	2	2	2	0		65			0	1	1	1	142	20	80	66	29	4	1
185	10	51	1	T1 N0	1	0	1	1	1		3	2	2	1	1	1	2	2	1	2	2	2	0		60			0	1	1	1	259	0.3	100	10	52	37	1
186	12	37	1	T1 N0	1	0	1	1	1		1	2	2	1	1	1	2	2	1	2	2	2	0		14			0	1	1	1	213	0	100	81	19	0	1
187	6	55	1	T1 N0	1	0	1	1	1		3	2	1	1	1	1	2	2	1	2	2	2	0		60			0	1	1	1	236	0	100	10	52	38	2
188	6	52	1	T1 N0	1	0	1	1	1		3	2	2	2	2	2	2	2	3	1	2	1	0		66			1	1	0	1	171	1	99	17	51	32	1
189	16	68	2	T2 N0	2	0	2	3	1		3	2	2	1	1	1	2	2	1	2	2	1	0		65			1	1	1	1	156	57	43	64	15	21	1
190	28	73	1	T1 N0	1	0	1	1	1		3	2	1	3	2	2	1	1	2	1	2	2	0		61			1	1	0	1	247	0	100	10	50	40	1
191	9	71	1	T1 N2	1	2	3	1	1		3	2	2	2	1	1	1	2	1	2	2	2	0		65			1	1	1	1	119	97	3	4	58	39	1
192	16	51	1	T1 N0	1	0	1	1	1		3	2	2	2	1	1	1	2	1	1	2	2	0		58			0	1	1	1	189	45	55	1	8	91	1
193	12	43	1	T1 N0	1	0	1	1	1		3	2	2	2	1	1	2	2	1	1	2	1	1	4	40	0	67	0	1	1	1	243	2	98	15	55	29	1
194	28	48	1	T2 N1	2	1	2	1	1		3	2	2	3	2	2	2	2	3	1	1	1	1	3	19	0	63	1	1	0	1	394	0	100	22	44	34	1
195	15	55	1	T1 N0	1	0	1	1	1		3	2	3	2	2	2	1	1	2	1	2	2	0		66			1	1	0	1	212	0.3	100	47	43	10	2
196	12	50	1	T2 N1	2	1	2	1	1		3	2	2	2	1	2	2	1	1	1	1	2	0		63			1	1	1	1	260	0.06	100	4	43	54	1
197	11	53	1	T1 N0	1	0	1	4	1		1	2	2	2	1	2	1	1	1	1	2	2	0		60			1	1	1	1	411	0	100	4	29	68	1
198	11	52	1	T2 N1	2	1	2	1	1		3	2	2	3	1	1	2	1	1	1	1	2	1	3	38	0	40	1	1	1	1	335	0.1	100	6	40	54	1
199	15	35	2	T2 N1	2	1	2	1	1		3	2	2	1	1	1	2	2	1	2	1	1	0		66			1	0	1	1	229	0.3	100	13	47	40	1
200	21	59	1	T3 N2	3	2	3	1	1		3	2	2	3	2	2	1	2	3	1	2	2	1	2	16	1	28	1	1	0	1	470	1	99	10	33	58	1
201	12	57	1	T1 N0	1	0	1	1	1		3	2	2	1	1	1	2	2	1	2	2	2	0		59			0	1	1	1	162	0	100	0	23	77	1
202	20	66	1	T2 N1	2	1	2	1	1		3	2	2	3	2	2	1	2	3	1	1	1	1	3	34	0	34	1	1	0	1	231	0	100	25	67	9	1
203	20	36	1	T2 N0	2	0	2	1	1		3	2	3	3	2	2	2	2	3	1	2	2	0		59			1	1	0	1	378	0	100	0	15	85	1
204	13	52	2	T2 N2	2	2	3	1	1		3	2	2	3	2	2	2	1	2	1	1	2	0		59			1	1	0	1	297	0	100	30	37	33	1
205	15	38	2	T3 N1	3	1	3	1	1		3	2	2	2	1	1	2	2	1	1	2	1	0		63			1	1	1	1	148	68	32	6	37	57	1
206	24	61	1	T1 N0	1	0	1	1	1		3	2	2	1	1	1	2	2	1	2	2	2	0		57			0	1	1	1	327	0	100	1	46	53	1
207	16	43	1	T1 N0	1	0	1	1	1		3	2	2	2	1	1	2	2	1	1	1	2	0		55			0	1	1	1	237	0	100	3	66	31	1
208	20	38	1	T2 N0	2	0	2	1	1		3	2	3	3	2	2	1	2	3	1	2	2	1	1	6	1	22	1	1	0	1	337	0	100	7	35	58	2
209	8	41	1	T1 N0	1	0	1	1	1		3	2	2	2	1	1	1	1	1	1	2	1	0		59			1	1	1	1	335	1	99	19	47	33	1
210	25	61	1	T1 N0	1	0	1	1	1		3	2	2	1	1	1	2	2	1	2	2	2	0		59			0	1	1	1	143	7	93	46	54	0	1
211	13	35	1	T1 N0	1	0	1	1	1		1	2	3	3	2	2	2	2	3	1	2	2	1	1	19	1	27	1	1	0	1	188	2	98	99	1	0	1
212	10	49	1	T2 N1	2	1	2	1	1		3	2	3	2	1	1	1	2	1	1	2	2	0		66			1	1	1	1	322	0	100	4	22	73	1
213	13	44	1	T1 N0	1	0	1	1	1		3	2	2	1	1	1	2	2	1	2	2	2	0		58			0	1	1	1	164	18	82	7	59	34	1
214	27	38	1	T2 N1	2	1	2	1	1		3	2	3	3	1	1	1	2	1	1	1	2	0		66			1	1	1	1	334	0	100	3	27	70	1
215	15	61	1	T2 N0	2	0	2	1	1		3	2	1	2	2	2	2	1	2	1	2	2	0		56			1	1	0	1	148	12	88	69	31	0.08	1
216	6	63	1	T1 N0	1	0	1	1	1		3	2	2	2	2	2	1	1	2	1	1	2	0		62			1	1	0	1	237	0.2	100	19	50	31	1
217	7	73	1	T1 N0	1	0	1	1	1		3	2	2	1	1	1	2	2	1	2	2	1	0		56			0	1	1	1	184	3	97	44	38	18	1
218	15	56	1	T1 N0	1	0	1	1	1		3	2	2	2	1	1	2	2	1	2	2	2	0		57			0	1	1	1	243	4	96	9	64	26	2
219	34	52	2	T1 N0	1	0	1	1	1		3	2	2	2	2	2	1	1	2	2	2	1	1	4	44	0	60	0	0	1	1	302	0	100	10	59	31	1
220	12	50	2	T1 N1	1	1	2	1	1		3	2	2	2	1	1	1	1	1	1	1	1	0		60			1	0	1	1	209	0.08	100	85	15	0	1
221	29	39	2	T1 N0	1	0	1	1	1		3	2	2	2	1	1	2	2	1	2	1	1	0		48			1	0	1	1	194	0	100	3	75	22	1
222	15	43	1	T1 N1	1	1	2	1	1		3	2	2	3	1	2	1	1	1	1	2	1	0		61			1	1	1	1	227	4	96	16	45	39	1
223	13	46	1	T2 N0	2	0	2	1	1		3	2	3	3	2	2	1	2	3	1	1	2	0		7			1	0	0	1	233	0.2	100	0	26	74	1
224	10	40	1	T1 Nmic	1	1	2	1	1		3	2	2	2	1	1	2	1	1	1	2	2	1	3	51	0	66	1	1	1	1	305	0	100	9	49	42	1
225	12	54	1	T2 N0	2	0	2	3	1		3	2	2	1	1	1	2	2	1	2	2	2	0		61			0	1	1	1	330	13	87	86	13	1	1
226	5	38	2	T3 N1	3	1	3	1	1		3	2	2	1	1	1	2	2	1	1	1	2	0		65			1	0	1	1	305	0	100	2	28	70	1
227	16	43	1	T1 N0	1	0	1	1	1		3	2	2	1	1	1	2	2	1	2	2	2	0		59			0	1	1	1	219	0.3	100	5	37	58	1
228	13	80	1	T2 N0	2	0	2	1	1		3	2	3	3	2	2	1	2	3	1	2	2	0		65			0	1	0	1	211	3	97	32	51	17	1
229	21	33	1	T2 N2	2	2	3	1	1		3	2	2	3	2	2	1	2	3	1	1	2	1	2	18	0	63	1	1	0	1	312	5	95	9	33	58	1
230	5	52	1	T1 N1mi	1	1	2	1	1		3	2	2	2	1	1	1	2	1	1	1	1	0		60			1	1	1	1	127	1	99	39	54	7	1
231	19	43	1	T2 N2	2	2	3	1	1		3	2	2	2	1	1	2	2	1	1	1	2	0		65			1	1	1	1	255	3	97	12	29	58	1
232	5	61	1	T1 N0	1	0	1	1	1		3	2	2	1	1	1	2	2	1	2	2	2	0		60			0	1	1	1	390	2	98	18	36	46	1
233	8	74	2	T1 N0	1	0	1	1	1		3	2	3	3	2	2	2	2	3	1	2	2	0		64			0	0	0	1	207	0.09	100	24	57	19	2
234	21	42	1	T1 N0	1	0	1	1	1		3	2	2	2	1	1	2	2	1	2	2	2	0		58			0	1	1	1	378	0.08	100	17	48	36	1
235	14	39	1	T1 N0	1	0	1	1	1		3	2	2	2	1	1	2	2	1	1	1	2	0		58			1	1	1	1	510	0	100	4	19	77	1
236	14	42	1	T2 N0	2	0	2	1	1		3	2	2	2	1	2	2	2	1	1	1	2	1	2	57	0	65	1	1	1	1	384	0	100	8	40	53	1
237	27	41	2	T3 N1	3	1	3	2	1		3	2	2	1	1	1	1	2	1	1	2	2	0		62			1	1	1	1	338	0	100	14	72	14	1
238	14	40	1	T1 N0	1	0	1	1	1		3	2	2	3	1	1	1	1	1	1	2	2	0		60			1	1	1	1	292	1	99	5	30	66	1
239	13	30	1	T2 N0	2	0	2	1	1		3	2	3	3	1	1	1	2	1	1	2	2	0		58			1	1	1	1	282	4	96	34	39	26	2
240	28	42	1	T4 N1	4	1	3	1	1		3	2	2	1	1	1	2	2	1	2	2	2	0		28			1	1	1	1	239	0	100	1	45	54	1
241	13	58	1	T1 N0	1	0	1	1	1		1	2	2	2	2	2	1	2	3	1	2	1	0		60			0	1	0	1	201	0	100	7	60	33	1
242	7	45	1	T1 N0	1	0	1	1	1		3	2	2	1	1	1	2	2	1	2	2	2	0		33			1	1	1	1	248	0	100	4	45	51	1
243	25	44	2	T3 N3	3	3	3	1	1		3	2	2	2	1	1	2	2	1	1	1	2	0		59			1	1	1	1	328	0.2	100	19	58	24	1
244	8	56	1	T1 N0	1	0	1	1	1		3	2	1	3	2	2	2	2	3	1	2	2	0		59			1	1	0	1	208	13	87	2	12	87	1
245	21	55	2	T2 N0	2	0	2	1	1		3	2	2	2	1	1	2	2	1	2	2	1	0		63			1	0	1	1	229	4	96	16	30	55	1
246	10	53	1	T1 N0	1	0	1	1	1		3	2	2	3	1	1	1	1	1	1	2	1	0		63			1	1	1	1	412	17	83	37	31	32	1
247	30	53	1	T1 N1	1	1	2	1	1		3	2	2	2	1	2	2	2	1	2	2	2	0		64			1	1	1	1	349	0	100	14	52	34	1
248	17	64	1	T1 N0	1	0	1	1	1		3	2	1	3	1	2	1	1	1	1	2	2	0		65			1	1	1	1	300	0	100	24	40	36	2
249	18	50	1	T1 N0	1	0	1	1	1		3	2	3	3	2	2	1	1	2	1	2	2	0		60			1	1	0	1	187	0	100	0.5	19	80	1
250	14	49	1	T1 N1	1	1	2	1	1		3	2	2	3	2	2	2	1	2	1	1	2	1	1	5	1	20	1	1	1	1	477	0	100	3	28	69	1
251	7	58	1	T1 N0	1	0	1	1	1		3	2	2	2	2	2	1	2	3	1	2	2	1	3	33	0	43	1	1	0	1	185	11	89	30	48	22	1
252	6	60	1	T1 N0	1	0	1	1	1		3	2	2	2	1	1	1	2	1	1	2	2	0		7			0	1	1	1	194	0	100	7	88	5	1
253	8	59	1	T1 N0	1	0	1	1	1		3	2	2	1	1	1	2	1	1	2	1	1	0		59			1	1	1	1	331	0	100	25	43	32	1
254	46	50	1	T1 N0	1	0	1	2	1		2	2	2	1	1	1	2	2	1	2	2	2	0		13			0	1	1	1	117	28	73	75	25	0	1
255	10	63	1	T2 N0	2	0	2	1	1		3	2	2	2	1	2	1	1	1	1	2	2	0		58			1	1	1	1	235	28	72	89	10	1	1
256	9	55	1	T1 N1mi	1	1	2	1	1		3	2	3	2	1	1	2	2	1	1	2	2	0		63			1	1	1	1	168	45	55	2	17	81	1
257	18	41	1	T2 N1	2	1	2	1	1		3	2	2	2	1	1	1	2	1	1	1	2	0		45			1	1	1	1	261	0	100	0	15	85	2
258	30	44	1	T2 N0	2	0	2	1	1		1	2	2	2	1	1	1	2	1	2	2	2	0		58			1	1	1	1	270	0.2	100	0.4	13	87	1
259	23	52	1	T1 N0	1	0	1	1	1		3	2	2	2	1	1	2	2	1	2	1	2	0		55			0	1	1	1	248	0	100	3	29	68	1
260	22	69	1	T1 N0	1	0	1	1	1		3	2	2	1	1	1	2	2	1	1	2	2	0		58			0	1	1	1	145	64	36	92	8	0.3	1
261	9	36	2	T1 N1	1	1	2	1	1		3	2	2	2	2	2	1	1	2	1	1	1	0		60			1	0	0	1	326	0	100	0.2	27	73	2
262	11	44	1	T2 N0	2	0	2	1	1		3	2	2	2	1	1	2	1	1	1	2	2	0		62			1	1	1	1	337	2	98	19	36	45	1
263	6	46	1	T1 N0	1	0	1	4	1		3	2	2	3	2	2	2	2	3	1	2	2	0		60			1	1	0	1	157	1	99	4	57	40	2
264	5	46	1	T2 N1	2	1	2	1	1		3	2	2	2	1	1	2	2	1	2	1	2	0		61			1	1	1	1	259	0	100	0.3	28	72	1
265	14	54	1	T2 N0	2	0	2	1	1		1	2	2	3	2	2	2	2	3	1	2	2	1	4	55	0	62	1	1	0	1	248	0.08	100	0.2	9	91	1
266	8	43	1	T2 N1	2	1	2	1	1		3	2	2	2	1	1	2	2	1	1	1	1	0		60			1	1	1	1	265	0.2	100	36	51	13	1
267	12	61	1	T1 N0	1	0	1	1	1		3	2	2	1	1	1	2	2	1	2	2	2	0		59			0	1	1	1	170	16	84	38	42	20	1
268	1	58	1	T1 N0	1	0	1	1	1		3	2	2	2	1	1	2	2	1	2	2	2	0		60			0	1	1	1	274	0	100	6	39	55	1
269	24	43	2	T2 N0	2	0	2	1	1		3	2	2	3	2	2	2	2	3	1	2	2	0		59			1	0	0	1	316	0.1	100	55	35	10	1
270	22	50	1	T2 N1	2	1	2	1	1		3	2	1	3	2	2	2	1	2	1	2	2	0		57			1	0	0	1	206	0	100	0	16	84	1
271	2	37	1	T2 N1	2	1	2	1	1		3	2	2	2	1	1	1	2	1	1	1	2	0		62			1	1	1	1	252	0	100	5	51	43	1
272	19	51	2	T2 N1	2	1	2	1	1		3	2	2	1	1	1	2	2	1	2	2	1	0		60			1	0	1	1	229	16	84	31	39	31	1
273	20	55	2	T1 N1	1	1	2	1	1		3	2	2	2	1	1	1	2	1	1	1	1	0		62			1	0	1	1	199	8	92	28	49	22	1
274	4	65	1	T1 N0	1	0	1	1	1		1	1	1	2	1	1	2	2	1	1	2	2	0		60			0	1	1	1	139	51	49	25	66	9	1
275	6	64	1	T1 Nmi	1	1	2	1	1		3	2	2	2	1	1	2	2	1	2	1	2	0		59			1	1	1	1	146	15	85	28	61	11	1
276	12	44	2	T3 N0	3	0	2	3	1		3	2	2	1	1	1	2	2	1	2	2	1	0		60			0	0	1	1	267	0	100	17	58	25	2
277	1	56	1	T1 N0	1	0	1	1	1		3	2	2	1	1	1	2	2	1	2	2	2	0		29			1	1	1	1	236	41	59	61	35	4	1
278	22	47	1	T1 N0	1	0	1	1	1		3	2	2	3	1	1	1	1	1	1	2	2	0		63			1	1	1	1	326	11	89	47	37	15	1
279	7	66	2	T2 N1	2	1	2	2	1		3	2	2	3	2	2	2	2	3	1	1	2	0		24			1	0	0	1	96	63	37	75	24	0.2	1
280	22	47	1	T1 N1	1	1	2	1	1		3	2	2	3	2	2	1	2	3	1	1	2	0		45			1	1	0	1	526	0	100	30	54	15	1
281	15	66	1	T2 N1	2	1	2	1	1		3	2	3	3	2	2	1	2	3	1	2	2	1	3	15	1	28	1	1	0	1	332	0	100	3	42	55	1
282	11	40	1	T1 N0	1	0	1	1	1		3	2	2	2	1	1	2	2	1	1	2	2	0		59			0	1	1	1	318	0.1	100	34	58	8	1
283	4	52	2	T2 N0	2	0	2	1	1		3	2	3	2	1	1	1	2	1	2	2	2	0		60			1	0	0	1	183	0	100	20	80	0	1
284	10	53	1	T1 N0	1	0	1	1	1		1	2	3	3	2	2	1	2	3	1	2	2	0		56			1	1	0	1	298	0	100	4	18	78	2
285	11	29	1	T2 N1mi	2	1	2	1	1		3	2	2	1	1	1	2	2	1	1	1	2	0		60			1	1	1	1	216	0.2	100	43	56	1	1
286	14	50	2	T3 N3	3	3	3	1	1		3	2	2	2	1	1	1	2	1	1	2	2	0		59			1	1	1	1	308	1	99	15	62	23	1
287	7	44	2	T2 N1	2	1	2	1	1		3	2	2	1	1	1	2	2	1	2	2	2	0		63			1	0	1	1	440	40	60	36	29	35	1
288	20	73	1	T1 N0	1	0	1	4	1		1	1	2	2	2	2	1	2	3	2	2	2	0		61			1	1	0	1	236	3	97	41	38	21	2
289	15	47	1	T1 N0	1	0	1	1	1		3	2	2	1	1	1	2	2	1	1	2	1	0		59			0	1	1	1	206	0	100	8	52	40	1
290	19	53	1	T1 N1	1	1	2	1	1		3	2	1	1	1	1	2	2	1	2	1	2	0		59			1	1	1	1	139	0	100	15	81	4	1
291	8	54	2	T2 N1	2	1	2	1	1		3	2	3	2	1	1	2	2	1	1	1	2	0		60			1	1	1	1	259	35	65	42	45	13	1
292	7	41	1	T1 N0	1	0	1	1	1		1	1	2	2	2	2	1	1	2	1	2	2	0		54			1	1	0	1	235	0	100	0.5	12	87	1
293	7	50	1	T1 N1	1	1	2	1	1		3	2	2	2	1	1	1	2	1	1	1	2	0		61			1	1	1	1	236	0	100	7	82	10	1
294	8	35	1	T1 N0	1	0	1	1	1		1	1	1	3	2	2	1	2	3	1	1	2	0		57			1	1	0	1	280	0	100	1	30	69	2
295	22	43	1	T2 N1	2	1	2	1	1		1	2	3	2	1	1	2	2	1	2	2	2	0		58			1	1	1	1	202	0.3	100	4	41	55	2
296	15	54	1	T1 N0	1	0	1	1	1		3	2	2	1	1	2	2	2	1	2	2	2	0		13			0	1	1	1	152	12	88	75	24	0.5	1
297	22	52	1	T1 N0	1	0	1	1	1		3	2	2	1	1	1	2	2	1	2	2	1	0		59			0	1	1	1	272	5	95	14	37	49	1
298	14	53	2	T2 N3	2	3	3	1	1		3	2	2	2	1	1	1	1	1	1	1	2	0		60			1	1	1	1	341	11	89	19	39	41	1
299	24	42	1	T1 N0	1	0	1	1	1		3	2	2	1	1	1	2	2	1	2	1	2	0		61			0	1	1	1	159	6	94	17	67	16	1
300	7	39	1	T1 N1	1	1	2	1	1		3	2	2	2	1	1	2	2	1	1	1	2	0		60			1	1	1	1	394	6	94	1	27	71	1
301	3	62	1	T2 N0	2	0	2	1	1		3	2	2	3	1	1	2	2	1	1	2	2	0		59			1	1	1	1	164	6	94	6	48	46	1
